# Supplementary material for: Using Time Lapse Monitoring for Determination of Morphological Defect Frequency in Feline Embryos after in Vitro Fertilization (IVF)
Source: Animals (Basel). 2019 Dec 18;10(1):3. doi: 10.3390/ani10010003 (PMC7022257; doi:10.3390/ani10010003)
Supplement: Supplementary file 1 [file animals-10-00003-s001.zip]

Archive with 4 entries (3 files):
- animals-658915-supplementary/
- animals-658915-supplementary/Vedio S1.mp4
- animals-658915-supplementary/Vedio S2.mp4
- animals-658915-supplementary/Vedio S3.mp4
